# Supplementary material for: s-Triazine-Based Ligands Possessing Identical Heteroatom-Bridged Substituents—Unexpected Triazine-O Bond Cleavage
Source: Molecules. 2025 Sep 19;30(18):3811. doi: 10.3390/molecules30183811 (PMC12472477; doi:10.3390/molecules30183811)
Supplement: Supplementary file 1 [file molecules-30-03811-s001.zip]

Archive with 1 entries (1 files):
- molecules-3867340-supplementary.pdf
